# Supplementary material for: Optical deciphering of multinary chiral compound mixtures through organic reaction based chemometric chirality sensing
Source: Nat Commun. 2021 Nov 8;12:6451. doi: 10.1038/s41467-021-26874-9 (PMC8575934; doi:10.1038/s41467-021-26874-9)
Supplement: Supplementary file 3 — Source Data [file 41467_2021_26874_MOESM3_ESM.zip]

Archive with 12 entries (12 files):
- Source Data/octonary_mixture_CD_DCE_test.xlsx
- Source Data/octonary_mixture_CD_DCE_training.xlsx
- Source Data/octonary_mixture_CD_MeOH_test.xlsx
- Source Data/octonary_mixture_CD_MeOH_training.xlsx
- Source Data/octonary_mixture_UV_DCE_test.xlsx
- Source Data/octonary_mixture_UV_DCE_training.xlsx
- Source Data/octonary_mixture_UV_MeOH_test.xlsx
- Source Data/octonary_mixture_UV_MeOH_training.xlsx
- Source Data/quaternary_mixture_CD_test.xlsx
- Source Data/quaternary_mixture_CD_training.xlsx
- Source Data/quaternary_mixture_UV_test.xlsx
- Source Data/quaternary_mixture_UV_training.xlsx
