# Supplementary material for: Optical deciphering of multinary chiral compound mixtures through organic reaction based chemometric chirality sensing
Source: Nat Commun. 2021 Nov 8;12:6451. doi: 10.1038/s41467-021-26874-9 (PMC8575934; doi:10.1038/s41467-021-26874-9)
Supplement: Supplementary file 3 — Source Data [file 41467_2021_26874_MOESM3_ESM.zip › Source Data/octonary_mixture_CD_DCE_training.xlsx]

## Sheet: Sheet1
R-PEA (mM)	S-PEA (mM)	R-PMP (mM)	S-PMP (mM)	R-PPA (mM)	S-PPA (mM)	R-PGL (mM)	S-PGL (mM)	500	499.5	499	498.5	498	497.5	497	496.5	496	495.5	495	494.5	494	493.5	493	492.5	492	491.5	491	490.5	490	489.5	489	488.5	488	487.5	487	486.5	486	485.5	485	484.5	484	483.5	483	482.5	482	481.5	481	480.5	480	479.5
5.5	0	4.5	0	5.5	0	4.5	0	-1.72516	-1.70418	-1.67892	-1.64589	-1.60292	-1.54945	-1.48688	-1.41856	-1.34879	-1.28034	-1.21137	-1.13408	-1.03654	-0.907891	-0.74414	-0.551436	-0.344895	-0.143591	0.035626	0.182514	0.29445	0.374369	0.427266	0.457128	0.465586	0.45258	0.41829	0.365098	0.298525	0.226757	0.159065	0.103733	0.0660922	0.0472036	0.0435423	0.0478693	0.0510888	0.0445734	0.0223096	-0.0176392	-0.0726567	-0.136304
1.875	0.625	5.625	1.875	1.875	0.625	5.625	1.875	-1.60495	-1.73891	-1.85762	-1.94899	-2.00639	-2.02963	-2.02423	-1.99915	-1.96346	-1.92282	-1.87703	-1.81958	-1.73966	-1.6259	-1.47069	-1.2735	-1.04194	-0.790504	-0.537408	-0.300718	-0.0949203	0.0712671	0.195536	0.281164	0.335244	0.366697	0.384636	0.39728	0.411233	0.430981	0.458549	0.493428	0.532829	0.572291	0.606632	0.631136	0.64271	0.640504	0.625658	0.600383	0.567137	0.528478
0.7	2.8	1.3	5.2	0.7	2.8	1.3	5.2	2.68945	2.61746	2.54022	2.45967	2.38742	2.34047	2.33284	2.368	2.43702	2.52323	2.61014	2.68808	2.75629	2.82086	2.89047	2.97269	3.07176	3.188	3.31755	3.4518	3.57678	3.67404	3.72398	3.71133	3.63051	3.48843	3.30313	3.09889	2.8996	2.72297	2.57712	2.46058	2.36509	2.2798	2.19564	2.10832	2.01927	1.93407	1.85882	1.79655	1.7457	1.70165
2.8	0.7	5.2	1.3	2.8	0.7	5.2	1.3	-2.31756	-2.3125	-2.31209	-2.31844	-2.32952	-2.33943	-2.34077	-2.32817	-2.30088	-2.26263	-2.21855	-2.17121	-2.11845	-2.05465	-1.9746	-1.8771	-1.76593	-1.64765	-1.52794	-1.40923	-1.29096	-1.1719	-1.05254	-0.935883	-0.826336	-0.727328	-0.639356	-0.559528	-0.482761	-0.40379	-0.318885	-0.226657	-0.12823	-0.0273443	0.0693971	0.152661	0.211576	0.23611	0.219868	0.162162	0.0685231	-0.0505067
2.1875	0.3125	6.5625	0.9375	2.1875	0.3125	6.5625	0.9375	-1.86889	-1.82	-1.76878	-1.71328	-1.65192	-1.58351	-1.50767	-1.42562	-1.34041	-1.25557	-1.17229	-1.08678	-0.990066	-0.871133	-0.722188	-0.543177	-0.342738	-0.134983	0.0658875	0.249908	0.412446	0.552371	0.669373	0.762559	0.831072	0.87592	0.901475	0.915389	0.926696	0.942885	0.967401	0.998718	1.03123	1.05719	1.0685	1.05806	1.02071	0.95445	0.861684	0.749774	0.63012	0.51568
4.4	1.1	3.6	0.9	4.4	1.1	3.6	0.9	-1.18823	-1.18201	-1.1777	-1.17542	-1.17259	-1.16455	-1.14672	-1.11678	-1.07493	-1.02168	-0.954744	-0.868202	-0.755409	-0.614294	-0.451302	-0.280843	-0.120073	0.0179384	0.12849	0.214639	0.282715	0.337429	0.37976	0.408366	0.422608	0.424531	0.418492	0.40918	0.399856	0.39204	0.386442	0.383942	0.385538	0.391238	0.398838	0.403761	0.40039	0.384235	0.353713	0.310705	0.259933	0.207681
4.875	1.625	2.625	0.875	4.875	1.625	2.625	0.875	-0.516127	-0.544514	-0.572015	-0.597034	-0.61704	-0.629255	-0.632249	-0.62754	-0.619734	-0.614358	-0.614136	-0.615921	-0.610558	-0.586273	-0.533908	-0.451035	-0.342671	-0.21868	-0.0899992	0.0338649	0.145293	0.238022	0.307133	0.35004	0.367732	0.365303	0.351357	0.336545	0.331667	0.345755	0.384426	0.44871	0.534469	0.632573	0.730137	0.813073	0.869583	0.893357	0.884952	0.850704	0.799875	0.741544
1.75	1.75	3.25	3.25	1.75	1.75	3.25	3.25	-1.71187	-1.73869	-1.76164	-1.77847	-1.78915	-1.79517	-1.79833	-1.79991	-1.80043	-1.79912	-1.79289	-1.77491	-1.73457	-1.66015	-1.54386	-1.38678	-1.20031	-1.00265	-0.811824	-0.639453	-0.488508	-0.355803	-0.236945	-0.130458	-0.0388747	0.0334093	0.0838301	0.114496	0.132411	0.147058	0.166968	0.197319	0.239344	0.290741	0.345883	0.395756	0.428741	0.433098	0.400593	0.329609	0.226352	0.103679
2.45	1.05	4.55	1.95	2.45	1.05	4.55	1.95	-1.99889	-1.98291	-1.96978	-1.96097	-1.95578	-1.95136	-1.94352	-1.92782	-1.90012	-1.85648	-1.79271	-1.70447	-1.58839	-1.44413	-1.27616	-1.09399	-0.910059	-0.736104	-0.579949	-0.444469	-0.328973	-0.231557	-0.150749	-0.0858878	-0.0367993	-0.00341168	0.0147117	0.0192139	0.013963	0.00541105	0.00153384	0.0094455	0.0326824	0.0694027	0.112323	0.150507	0.172424	0.169145	0.136457	0.0752711	-0.00935804	-0.109715
0.75	1.75	2.25	5.25	0.75	1.75	2.25	5.25	0.534161	0.548624	0.551915	0.541951	0.52881	0.529902	0.560665	0.626972	0.723644	0.83876	0.959846	1.07796	1.18835	1.28905	1.37916	1.45806	1.52566	1.58271	1.63065	1.67004	1.69849	1.70954	1.69402	1.64371	1.55559	1.43423	1.29144	1.1434	1.00649	0.893014	0.80818	0.749347	0.70804	0.673847	0.638472	0.598223	0.554117	0.509885	0.469072	0.432803	0.399518	0.366721
3.75	3.75	1.25	1.25	3.75	3.75	1.25	1.25	-0.828284	-0.814394	-0.797264	-0.772959	-0.736976	-0.685521	-0.617396	-0.535105	-0.443842	-0.348271	-0.248802	-0.139919	-0.0122426	0.142222	0.324448	0.525812	0.730546	0.92203	1.08917	1.22897	1.34412	1.43788	1.51033	1.55831	1.57875	1.57215	1.54395	1.50282	1.45777	1.41609	1.38347	1.36521	1.36688	1.39296	1.44371	1.5126	1.58643	1.64902	1.68673	1.69287	1.66911	1.62355
0.625	1.875	1.875	5.625	0.625	1.875	1.875	5.625	1.4092	1.5149	1.60993	1.69024	1.76096	1.83336	1.91806	2.01886	2.13111	2.2452	2.35255	2.4502	2.54155	2.63347	2.73196	2.83884	2.95115	3.06312	3.16872	3.26284	3.34017	3.39321	3.41166	3.3849	3.30672	3.1797	3.0167	2.83822	2.66676	2.52033	2.40786	2.32792	2.27123	2.22555	2.18096	2.13323	2.08371	2.03638	1.99376	1.9546	1.91469	1.87
5.25	2.25	1.75	0.75	5.25	2.25	1.75	0.75	0.654048	0.615585	0.580182	0.550681	0.529366	0.517525	0.515079	0.520701	0.532716	0.550703	0.577152	0.618175	0.682388	0.777847	0.908052	1.06897	1.24895	1.43199	1.60276	1.75094	1.87276	1.96965	2.04524	2.10253	2.14246	2.16454	2.16852	2.1562	2.132	2.10222	2.07344	2.05117	2.03887	2.03733	2.04443	2.05527	2.06308	2.06104	2.04415	2.01071	1.9627	1.90518
0	4.5	0	5.5	0	4.5	0	5.5	2.15201	2.18157	2.21178	2.24654	2.29341	2.36024	2.4498	2.5561	2.66553	2.76279	2.83849	2.89394	2.94052	2.99424	3.06843	3.16843	3.29037	3.4238	3.55578	3.67391	3.76703	3.82485	3.83788	3.79918	3.70703	3.56711	3.39244	3.20086	3.01067	2.83622	2.68496	2.55686	2.44606	2.34399	2.24272	2.13755	2.02819	1.91787	1.81081	1.70969	1.61461	1.52443
7.5	0	2.5	0	7.5	0	2.5	0	0.46216	0.420139	0.387998	0.37232	0.374741	0.392451	0.42004	0.451558	0.482219	0.509896	0.536417	0.567918	0.613336	0.680977	0.774601	0.891128	1.02133	1.15303	1.27488	1.37873	1.46	1.51671	1.54855	1.55688	1.54552	1.52168	1.49606	1.48135	1.48943	1.52824	1.59964	1.6989	1.8157	1.93589	2.04371	2.1242	2.16616	2.16479	2.12308	2.05065	1.96034	1.86382
2.8125	1.6875	3.4375	2.0625	2.8125	1.6875	3.4375	2.0625	-2.22744	-2.20299	-2.18107	-2.16321	-2.14905	-2.13595	-2.11953	-2.09486	-2.05762	-2.0042	-1.93109	-1.83424	-1.7096	-1.5551	-1.37289	-1.17026	-0.958039	-0.747037	-0.544631	-0.353511	-0.173212	-0.00311068	0.15522	0.297619	0.418761	0.514259	0.582199	0.623622	0.642188	0.643655	0.635445	0.626	0.623292	0.632413	0.653157	0.679163	0.699584	0.702789	0.680327	0.629455	0.553533	0.460698
2.75	2.75	2.25	2.25	2.75	2.75	2.25	2.25	-2.09855	-2.01051	-1.91951	-1.82404	-1.7246	-1.62317	-1.5221	-1.42315	-1.32734	-1.23502	-1.14539	-1.0554	-0.959078	-0.849029	-0.720057	-0.573083	-0.416361	-0.26269	-0.124217	-0.00810959	0.0845154	0.15648	0.211232	0.250571	0.274547	0.283164	0.278468	0.265424	0.250899	0.241337	0.240558	0.248765	0.262757	0.276639	0.282506	0.271438	0.235422	0.170155	0.0775155	-0.0338766	-0.150729	-0.259058
4.0625	2.4375	2.1875	1.3125	4.0625	2.4375	2.1875	1.3125	-1.43157	-1.44429	-1.45547	-1.46269	-1.46213	-1.44895	-1.41858	-1.36866	-1.3003	-1.21761	-1.1252	-1.02491	-0.914101	-0.787231	-0.639987	-0.473404	-0.294989	-0.115965	0.0534452	0.207496	0.345133	0.467422	0.574447	0.663939	0.732461	0.778388	0.804744	0.819979	0.83583	0.863161	0.907983	0.969733	1.04233	1.11678	1.18345	1.23329	1.25844	1.2532	1.21537	1.14715	1.0549	0.947669
6	1.5	2	0.5	6	1.5	2	0.5	0.296626	0.246541	0.208617	0.191903	0.200012	0.230193	0.274065	0.320085	0.35733	0.379599	0.388269	0.392452	0.405991	0.442314	0.509397	0.607201	0.72875	0.863994	1.00399	1.14294	1.27735	1.40371	1.51703	1.6116	1.68346	1.73287	1.765	1.78833	1.81161	1.84088	1.87794	1.92067	1.96421	2.00218	2.02702	2.03026	2.00335	1.93959	1.83659	1.69763	1.53152	1.35071
3.5	0	6.5	0	3.5	0	6.5	0	-1.45146	-1.47024	-1.48409	-1.48898	-1.48236	-1.46363	-1.43449	-1.39882	-1.36171	-1.32713	-1.29537	-1.26175	-1.21786	-1.1553	-1.06975	-0.963314	-0.843435	-0.719144	-0.597019	-0.479391	-0.365659	-0.255397	-0.150857	-0.0571396	0.0200082	0.0773015	0.116089	0.142404	0.16495	0.192019	0.228674	0.275142	0.326703	0.374772	0.408667	0.417762	0.393878	0.333596	0.239745	0.121192	-0.00933652	-0.13872
[truncated: 459 more columns]
