# Supplementary material for: Optical deciphering of multinary chiral compound mixtures through organic reaction based chemometric chirality sensing
Source: Nat Commun. 2021 Nov 8;12:6451. doi: 10.1038/s41467-021-26874-9 (PMC8575934; doi:10.1038/s41467-021-26874-9)
Supplement: Supplementary file 3 — Source Data [file 41467_2021_26874_MOESM3_ESM.zip › Source Data/octonary_mixture_CD_MeOH_test.xlsx]

## Sheet: Sheet1
R-PEA (mM)	S-PEA (mM)	R-PMP (mM)	S-PMP (mM)	R-PPA (mM)	S-PPA (mM)	R-PGL (mM)	S-PGL (mM)	500	499.5	499	498.5	498	497.5	497	496.5	496	495.5	495	494.5	494	493.5	493	492.5	492	491.5	491	490.5	490	489.5	489	488.5	488	487.5	487	486.5	486	485.5	485	484.5	484	483.5	483	482.5	482	481.5	481	480.5	480	479.5
3.375	1.125	4.125	1.375	3.375	1.125	4.125	1.375	-2.13003	-2.14219	-2.15536	-2.17067	-2.18937	-2.21268	-2.24109	-2.27347	-2.30647	-2.33507	-2.35459	-2.3632	-2.36369	-2.36307	-2.37001	-2.39088	-2.42644	-2.47068	-2.51262	-2.54035	-2.54521	-2.5242	-2.48011	-2.41986	-2.35258	-2.28775	-2.2336	-2.1953	-2.1734	-2.16316	-2.15581	-2.14165	-2.1142	-2.07359	-2.02759	-1.98948	-1.9737	-1.99104	-2.04532	-2.1325	-2.24187	-2.35866
5.6875	0.8125	3.0625	0.4375	5.6875	0.8125	3.0625	0.4375	-2.07741	-2.04719	-2.02694	-2.0226	-2.03437	-2.05816	-2.08868	-2.12191	-2.15544	-2.18694	-2.21287	-2.2291	-2.2335	-2.22854	-2.22159	-2.22201	-2.23665	-2.26624	-2.30483	-2.34265	-2.37051	-2.38375	-2.38373	-2.37648	-2.36956	-2.36868	-2.37555	-2.38738	-2.39749	-2.3967	-2.37529	-2.32587	-2.24672	-2.1441	-2.03192	-1.92803	-1.84879	-1.80424	-1.79609	-1.81867	-1.86184	-1.91405
0.9375	1.5625	2.8125	4.6875	0.9375	1.5625	2.8125	4.6875	1.13826	1.10049	1.05852	1.0099	0.954039	0.890847	0.819686	0.740303	0.655269	0.57163	0.49954	0.447838	0.419035	0.407058	0.399581	0.383874	0.352749	0.307117	0.253936	0.20137	0.154551	0.11424	0.078215	0.0433891	0.00685427	-0.0343361	-0.0834788	-0.143382	-0.21424	-0.291418	-0.364991	-0.422183	-0.452161	-0.45081	-0.422667	-0.378686	-0.331194	-0.289153	-0.256281	-0.232331	-0.215756	-0.20567
0.5625	3.9375	0.6875	0.6875	0.5625	3.9375	0.6875	0.6875	-0.261394	-0.237972	-0.22524	-0.232211	-0.264578	-0.32375	-0.407375	-0.511375	-0.632414	-0.769315	-0.922655	-1.09277	-1.27733	-1.46988	-1.66057	-1.83889	-1.99721	-2.13292	-2.24824	-2.34791	-2.43632	-2.51504	-2.58176	-2.63043	-2.65281	-2.64074	-2.58837	-2.49354	-2.35834	-2.18904	-1.99562	-1.79044	-1.586	-1.39223	-1.21422	-1.05136	-0.898116	-0.746393	-0.589229	-0.424926	-0.259927	-0.108672
3.85	1.65	3.15	1.35	3.85	1.65	3.15	1.35	-2.45237	-2.41392	-2.3732	-2.3299	-2.28664	-2.2483	-2.21989	-2.20382	-2.19787	-2.19513	-2.18655	-2.165	-2.1293	-2.08604	-2.04803	-2.03	-2.04314	-2.09099	-2.168	-2.26114	-2.35361	-2.42943	-2.47766	-2.49521	-2.48749	-2.46639	-2.44603	-2.43784	-2.44643	-2.46782	-2.4906	-2.49956	-2.481	-2.42773	-2.34191	-2.23454	-2.12198	-2.02107	-1.94494	-1.90043	-1.88734	-1.89917
3.9375	0.5625	4.8125	0.6875	3.9375	0.5625	4.8125	0.6875	-2.70191	-2.71138	-2.7255	-2.74591	-2.77009	-2.79267	-2.80818	-2.8133	-2.80727	-2.79068	-2.76395	-2.72715	-2.68135	-2.63041	-2.58139	-2.54271	-2.5205	-2.51549	-2.522	-2.52998	-2.52888	-2.51147	-2.47573	-2.42438	-2.36284	-2.29725	-2.23337	-2.1762	-2.12954	-2.09491	-2.07049	-2.05136	-2.03153	-2.00719	-1.97908	-1.9526	-1.93531	-1.9335	-1.94978	-1.98264	-2.02787	-2.08023
[truncated: 459 more columns]
