# Supplementary material for: Optical deciphering of multinary chiral compound mixtures through organic reaction based chemometric chirality sensing
Source: Nat Commun. 2021 Nov 8;12:6451. doi: 10.1038/s41467-021-26874-9 (PMC8575934; doi:10.1038/s41467-021-26874-9)
Supplement: Supplementary file 3 — Source Data [file 41467_2021_26874_MOESM3_ESM.zip › Source Data/octonary_mixture_CD_MeOH_training.xlsx]

## Sheet: Sheet1
R-PEA (mM)	S-PEA (mM)	R-PMP (mM)	S-PMP (mM)	R-PPA (mM)	S-PPA (mM)	R-PGL (mM)	S-PGL (mM)	500	499.5	499	498.5	498	497.5	497	496.5	496	495.5	495	494.5	494	493.5	493	492.5	492	491.5	491	490.5	490	489.5	489	488.5	488	487.5	487	486.5	486	485.5	485	484.5	484	483.5	483	482.5	482	481.5	481	480.5	480	479.5
5.5	0	4.5	0	5.5	0	4.5	0	-2.46678	-2.41469	-2.37063	-2.33917	-2.32025	-2.31053	-2.30581	-2.30249	-2.29767	-2.28872	-2.27404	-2.25491	-2.23731	-2.23146	-2.24833	-2.29431	-2.36649	-2.45148	-2.5289	-2.57839	-2.58684	-2.55273	-2.48573	-2.40235	-2.31997	-2.2517	-2.20389	-2.17601	-2.16212	-2.15281	-2.13748	-2.10703	-2.05708	-1.99057	-1.91806	-1.85467	-1.81473	-1.80654	-1.82987	-1.87701	-1.93618	-1.99516
1.875	0.625	5.625	1.875	1.875	0.625	5.625	1.875	0.63204	0.578962	0.525419	0.472643	0.42388	0.383043	0.352669	0.332612	0.320115	0.310697	0.298744	0.277393	0.238507	0.173969	0.0785892	-0.0466263	-0.192875	-0.34496	-0.485314	-0.598764	-0.675965	-0.714522	-0.71829	-0.695975	-0.659607	-0.622562	-0.596654	-0.588689	-0.597966	-0.616316	-0.631291	-0.631501	-0.611878	-0.576485	-0.537444	-0.510394	-0.508613	-0.538601	-0.598853	-0.681644	-0.776153	-0.871296
0.7	2.8	1.3	5.2	0.7	2.8	1.3	5.2	-0.255924	-0.195236	-0.138965	-0.0917475	-0.0578803	-0.040188	-0.0393649	-0.0546823	-0.0858331	-0.134546	-0.204371	-0.298063	-0.413782	-0.542733	-0.67046	-0.781811	-0.866871	-0.924274	-0.960007	-0.982798	-0.999127	-1.01062	-1.01462	-1.00687	-0.984218	-0.945659	-0.891377	-0.820789	-0.731515	-0.620506	-0.486897	-0.334693	-0.173368	-0.0157515	0.125859	0.243595	0.336255	0.408877	0.469676	0.525604	0.578635	0.624617
2.8	0.7	5.2	1.3	2.8	0.7	5.2	1.3	-1.13856	-1.17429	-1.21189	-1.25212	-1.29406	-1.33549	-1.3739	-1.40782	-1.43748	-1.4644	-1.49051	-1.51752	-1.54725	-1.58261	-1.6278	-1.68688	-1.76105	-1.84646	-1.93422	-2.01305	-2.07324	-2.10994	-2.12454	-2.12361	-2.11639	-2.11131	-2.11292	-2.12002	-2.12591	-2.12076	-2.09542	-2.04534	-1.97326	-1.88936	-1.80857	-1.74578	-1.71083	-1.70558	-1.72416	-1.75585	-1.78889	-1.81344
2.1875	0.3125	6.5625	0.9375	2.1875	0.3125	6.5625	0.9375	-1.06339	-1.01743	-0.973756	-0.934395	-0.901525	-0.878276	-0.869083	-0.878662	-0.909832	-0.961581	-1.02902	-1.10567	-1.18674	-1.2712	-1.36107	-1.45844	-1.5623	-1.66745	-1.76624	-1.85172	-1.92033	-1.9722	-2.00966	-2.03504	-2.04978	-2.05485	-2.05208	-2.04449	-2.03502	-2.02409	-2.00793	-1.97953	-1.93255	-1.86611	-1.78707	-1.70794	-1.64123	-1.59382	-1.56477	-1.54756	-1.53477	-1.5218
4.4	1.1	3.6	0.9	4.4	1.1	3.6	0.9	-2.37397	-2.37366	-2.38005	-2.39766	-2.428	-2.4704	-2.52347	-2.58594	-2.65597	-2.72972	-2.80065	-2.86086	-2.90436	-2.93025	-2.94389	-2.95461	-2.97112	-2.99709	-3.02903	-3.05752	-3.0708	-3.05877	-3.01603	-2.9433	-2.84696	-2.73713	-2.62472	-2.51818	-2.42113	-2.33161	-2.24382	-2.15157	-2.05246	-1.95042	-1.85548	-1.78058	-1.7371	-1.73129	-1.76309	-1.82692	-1.91361	-2.01226
4.875	1.625	2.625	0.875	4.875	1.625	2.625	0.875	-2.24554	-2.27626	-2.31195	-2.35596	-2.40922	-2.47029	-2.53632	-2.6041	-2.67065	-2.73323	-2.78934	-2.83724	-2.87686	-2.91035	-2.94144	-2.97363	-3.00809	-3.04278	-3.07314	-3.09379	-3.10019	-3.08942	-3.06021	-3.01267	-2.94824	-2.86959	-2.7801	-2.683	-2.58052	-2.47383	-2.36395	-2.25328	-2.14661	-2.0508	-1.97329	-1.91999	-1.89379	-1.89413	-1.9175	-1.95823	-2.00942	-2.06412
1.75	1.75	3.25	3.25	1.75	1.75	3.25	3.25	-0.99315	-1.14044	-1.28747	-1.4327	-1.57356	-1.70804	-1.83619	-1.95973	-2.07946	-2.19247	-2.29142	-2.36735	-2.41458	-2.4347	-2.43693	-2.43433	-2.438	-2.45255	-2.47515	-2.49789	-2.51169	-2.5093	-2.48691	-2.44457	-2.38649	-2.32091	-2.25891	-2.21142	-2.18494	-2.17779	-2.17934	-2.17306	-2.14292	-2.0799	-1.98563	-1.87118	-1.75197	-1.64191	-1.54949	-1.47696	-1.42185	-1.37916
2.45	1.05	4.55	1.95	2.45	1.05	4.55	1.95	-0.496171	-0.615883	-0.734546	-0.851429	-0.966566	-1.08117	-1.19752	-1.31789	-1.44266	-1.56863	-1.68882	-1.79443	-1.87812	-1.93687	-1.97266	-1.99085	-1.99737	-1.99641	-1.98959	-1.97643	-1.9552	-1.92375	-1.88017	-1.82387	-1.75687	-1.68477	-1.61618	-1.56044	-1.52423	-1.50883	-1.50959	-1.51836	-1.52778	-1.53532	-1.54466	-1.56364	-1.59995	-1.65714	-1.7331	-1.82125	-1.91326	-2.00127
0.75	1.75	2.25	5.25	0.75	1.75	2.25	5.25	1.10467	1.16125	1.21146	1.24979	1.27197	1.27479	1.25544	1.21085	1.13735	1.03102	0.888783	0.710418	0.50071	0.270246	0.0336954	-0.194113	-0.402271	-0.585642	-0.743699	-0.877621	-0.987727	-1.07251	-1.12918	-1.15494	-1.14817	-1.10896	-1.03878	-0.939819	-0.814759	-0.667501	-0.50424	-0.333581	-0.165101	-0.00709943	0.135107	0.259701	0.368037	0.46391	0.552236	0.636858	0.718191	0.792294
3.75	3.75	1.25	1.25	3.75	3.75	1.25	1.25	-2.47196	-2.50976	-2.55251	-2.60148	-2.65334	-2.70239	-2.74405	-2.77657	-2.7999	-2.81322	-2.81361	-2.79743	-2.76349	-2.71557	-2.66243	-2.61491	-2.5818	-2.5666	-2.56659	-2.57449	-2.58135	-2.57952	-2.56451	-2.53564	-2.4956	-2.44906	-2.40082	-2.35368	-2.3071	-2.25689	-2.19653	-2.11968	-2.02299	-1.90819	-1.78227	-1.65574	-1.53978	-1.44346	-1.3721	-1.32673	-1.30437	-1.2989
0.625	1.875	1.875	5.625	0.625	1.875	1.875	5.625	0.321402	0.325386	0.331114	0.33798	0.341853	0.33549	0.3101	0.257284	0.170761	0.0476722	-0.110453	-0.297022	-0.500331	-0.704931	-0.894981	-1.05893	-1.19335	-1.30359	-1.40039	-1.49405	-1.58926	-1.6829	-1.76552	-1.82542	-1.85301	-1.84341	-1.79643	-1.71474	-1.60217	-1.46337	-1.30442	-1.13307	-0.957594	-0.784741	-0.618187	-0.458375	-0.303866	-0.153656	-0.0095901	0.122251	0.232236	0.310123
5.25	2.25	1.75	0.75	5.25	2.25	1.75	0.75	-1.68172	-1.68142	-1.6856	-1.69723	-1.71688	-1.74295	-1.77253	-1.80221	-1.82817	-1.84591	-1.85061	-1.83898	-1.81199	-1.77656	-1.74444	-1.72808	-1.73569	-1.76791	-1.81801	-1.87486	-1.9271	-1.96651	-1.98998	-1.99978	-2.00273	-2.00826	-2.02556	-2.0606	-2.11346	-2.17745	-2.24044	-2.28852	-2.31096	-2.30419	-2.27326	-2.22994	-2.18834	-2.16	-2.15024	-2.15693	-2.17169	-2.18304
0	4.5	0	5.5	0	4.5	0	5.5	-1.07817	-1.03703	-0.992062	-0.943453	-0.896895	-0.862091	-0.849553	-0.867527	-0.919996	-1.0059	-1.1193	-1.25024	-1.38605	-1.51349	-1.62173	-1.70571	-1.76796	-1.81731	-1.86415	-1.91508	-1.96989	-2.02221	-2.06286	-2.08349	-2.07908	-2.04882	-1.99549	-1.92381	-1.83835	-1.74197	-1.63554	-1.51871	-1.39131	-1.25462	-1.11201	-0.968239	-0.827688	-0.692445	-0.5619	-0.434606	-0.311382	-0.197413
7.5	0	2.5	0	7.5	0	2.5	0	-1.79538	-1.86509	-1.93625	-2.00805	-2.07668	-2.13631	-2.18082	-2.20507	-2.20521	-2.179	-2.12691	-2.05395	-1.97079	-1.89237	-1.83382	-1.80512	-1.80733	-1.83242	-1.86678	-1.89673	-1.91312	-1.91336	-1.90064	-1.88142	-1.86288	-1.85097	-1.84919	-1.85771	-1.87266	-1.8861	-1.88741	-1.86664	-1.81878	-1.7469	-1.66196	-1.57896	-1.51144	-1.4672	-1.44734	-1.44813	-1.46378	-1.48825
2.8125	1.6875	3.4375	2.0625	2.8125	1.6875	3.4375	2.0625	-2.04697	-2.0986	-2.15262	-2.21005	-2.27032	-2.33227	-2.39537	-2.45988	-2.52584	-2.59158	-2.65333	-2.70653	-2.74806	-2.77823	-2.80102	-2.82219	-2.84619	-2.87354	-2.90018	-2.91905	-2.92308	-2.90777	-2.87244	-2.8199	-2.75536	-2.68514	-2.61537	-2.55075	-2.49313	-2.44059	-2.38786	-2.32836	-2.25755	-2.17587	-2.08956	-2.00863	-1.94289	-1.89821	-1.8747	-1.86741	-1.86868	-1.87092
2.75	2.75	2.25	2.25	2.75	2.75	2.25	2.25	-1.91816	-1.98931	-2.06152	-2.13583	-2.21345	-2.2958	-2.3842	-2.47874	-2.57719	-2.67473	-2.76521	-2.84362	-2.90856	-2.96299	-3.01262	-3.06243	-3.11348	-3.16166	-3.19926	-3.21791	-3.21129	-3.17641	-3.11381	-3.02735	-2.92402	-2.81323	-2.70522	-2.60867	-2.52814	-2.46257	-2.40564	-2.34849	-2.28375	-2.20953	-2.13088	-2.05815	-2.00282	-1.97331	-1.97273	-1.99902	-2.04652	-2.10746
4.0625	2.4375	2.1875	1.3125	4.0625	2.4375	2.1875	1.3125	-1.99235	-2.06112	-2.13568	-2.22008	-2.31599	-2.42299	-2.53925	-2.66147	-2.78396	-2.89803	-2.99306	-3.05959	-3.0931	-3.09618	-3.07761	-3.04876	-3.01912	-2.9931	-2.96919	-2.94136	-2.90166	-2.8431	-2.76209	-2.65981	-2.54245	-2.42	-2.30382	-2.20337	-2.12334	-2.06235	-2.0142	-1.97131	-1.92859	-1.8858	-1.84703	-1.81811	-1.80386	-1.80674	-1.82722	-1.86474	-1.91801	-1.98419
6	1.5	2	0.5	6	1.5	2	0.5	-1.41506	-1.5639	-1.71072	-1.85125	-1.97881	-2.0866	-2.17042	-2.22966	-2.26615	-2.28239	-2.28088	-2.26529	-2.24211	-2.22092	-2.21212	-2.22286	-2.25326	-2.29551	-2.33677	-2.36454	-2.37166	-2.35811	-2.32922	-2.29203	-2.25241	-2.21417	-2.17954	-2.14966	-2.12419	-2.1005	-2.07365	-2.03787	-1.98911	-1.92754	-1.85837	-1.79044	-1.73329	-1.69402	-1.67573	-1.67786	-1.69749	-1.73066
3.5	0	6.5	0	3.5	0	6.5	0	-1.24318	-1.23719	-1.23651	-1.24414	-1.25977	-1.28053	-1.30259	-1.32228	-1.33603	-1.33987	-1.32991	-1.30443	-1.26625	-1.2235	-1.18744	-1.16808	-1.16982	-1.18948	-1.21742	-1.24131	-1.25054	-1.23978	-1.21035	-1.16952	-1.12812	-1.09777	-1.08836	-1.10615	-1.15237	-1.22244	-1.30648	-1.39166	-1.4658	-1.52097	-1.55539	-1.57286	-1.58048	-1.586	-1.59592	-1.61452	-1.64335	-1.68094
[truncated: 459 more columns]
