# Supplementary material for: Optical deciphering of multinary chiral compound mixtures through organic reaction based chemometric chirality sensing
Source: Nat Commun. 2021 Nov 8;12:6451. doi: 10.1038/s41467-021-26874-9 (PMC8575934; doi:10.1038/s41467-021-26874-9)
Supplement: Supplementary file 3 — Source Data [file 41467_2021_26874_MOESM3_ESM.zip › Source Data/octonary_mixture_UV_DCE_training.xlsx]

## Sheet: Sheet1
R-PEA (mM)	S-PEA (mM)	R-PMP (mM)	S-PMP (mM)	R-PPA (mM)	S-PPA (mM)	R-PGL (mM)	S-PGL (mM)	800.005	799	797.995	796.989	795.983	795.011	794.004	792.996	791.988	791.015	790.006	788.997	787.988	787.013	786.003	784.992	784.016	783.004	781.992	781.015	780.003	778.989	778.011	776.997	775.983	775.004	773.989	773.008	771.993	771.012	769.995	769.013	767.996	767.013	765.995	765.012	763.993	763.009	761.99	761.005	759.985	758.999
5.5	0	4.5	0	5.5	0	4.5	0	0.00342983	0.00269682	0.00033999	0.000733036	0.00210366	0.00170392	0.00234374	0.00137844	0.00355833	0.0019497	0.00267426	0.00321025	0.000743486	0.00319257	0.00171821	0.00261207	0.0010573	0.00300231	0.00243887	0.00128569	6.55e-05	-0.00131952	0.00113238	0.00038038	0.00176549	0.00145409	0.00177453	0.00265226	0.00236092	-0.000845337	0.00146375	-0.000174488	0.00167073	-6.71e-05	0.000750461	0.00146365	0.000375068	0.00157683	0.000580518	0.000836793	0.00128919	0.00098403
1.875	0.625	5.625	1.875	1.875	0.625	5.625	1.875	-4.99e-05	-0.00192619	-0.00169409	-0.000934358	-0.000866522	8.53e-05	-0.00164339	-0.000887499	-0.00174663	-0.000679234	-0.000731904	-0.00151871	-0.00188924	-0.000467353	-0.00267905	-0.00089902	-0.00134863	-0.00246592	-0.0014246	-0.00265167	-0.00299707	-0.000946085	-0.00241861	-0.000977234	-0.00173637	-0.00375587	-0.00136763	-0.00250484	-0.00135096	-0.00107067	-0.0012884	-0.00111937	-0.0012708	-0.00185929	-0.000964888	-0.00201767	-0.00155219	-0.00146242	-0.00183031	-0.00141335	-0.00203509	-0.00258858
0.7	2.8	1.3	5.2	0.7	2.8	1.3	5.2	0.00537587	0.00546182	0.0045971	0.0046942	0.00582883	0.00476096	0.00265252	0.00361301	0.00636455	0.00360648	0.00597743	0.00449681	0.00342522	0.00584365	0.00518884	0.00485026	0.00476169	0.00476305	0.00619967	0.0052286	0.00515389	0.00526253	0.00513854	0.00512002	0.0055521	0.00368195	0.00530794	0.00410827	0.00490283	0.00608213	0.00381344	0.00507044	0.00447359	0.0042855	0.00378171	0.00408274	0.00450539	0.00451387	0.00581128	0.00363997	0.00429816	0.00503105
2.8	0.7	5.2	1.3	2.8	0.7	5.2	1.3	-0.00156818	-0.00485209	-0.00315828	-0.00384152	-0.00182098	-0.00316671	-0.00475537	-0.00437985	-0.00543943	-0.00379708	-0.00349033	-0.00436817	-0.00558671	-0.00238489	-0.00387252	-0.00311006	-0.0037398	-0.00601005	-0.00411941	-0.00387949	-0.00513548	-0.00369612	-0.00353947	-0.00299311	-0.00463117	-0.00527334	-0.00344446	-0.00322971	-0.00323136	-0.00462636	-0.00378974	-0.00268188	-0.00245517	-0.00538881	-0.00347893	-0.0047417	-0.00382885	-0.00371819	-0.00368046	-0.00341662	-0.0037628	-0.00298447
2.1875	0.3125	6.5625	0.9375	2.1875	0.3125	6.5625	0.9375	-0.00296128	-0.00442383	-0.00407679	-0.00338554	-0.0028576	-0.00276111	-0.00434464	-0.00437585	-0.00447128	-0.00153274	-0.00342911	-0.00261653	-0.00460684	-0.00272556	-0.00452759	-0.00327205	-0.00347944	-0.00303131	-0.00297244	-0.00433444	-0.00458066	-0.00389089	-0.00514315	-0.00364468	-0.0037243	-0.00414859	-0.00331393	-0.00400924	-0.00217023	-0.00360997	-0.00126533	-0.00269623	-0.00276049	-0.00398826	-0.00364827	-0.00368519	-0.00326373	-0.00384337	-0.00392993	-0.00338478	-0.00343583	-0.00373149
4.4	1.1	3.6	0.9	4.4	1.1	3.6	0.9	0.00469219	0.00198265	0.000880419	0.00179652	0.00279706	0.000928849	0.00282103	0.002996	0.00235475	0.00134855	0.00241055	0.00302829	0.00123873	0.00276919	0.00154617	0.00137769	0.000832202	0.00266919	0.00176629	0.00081786	0.00115434	-0.000890082	0.00106379	0.00101011	0.00251643	0.00296214	0.0016508	0.00189513	0.00480352	0.00247334	0.00352323	0.00176751	0.00194479	0.00224467	0.00190201	0.00247139	0.00168339	0.00225198	0.00208608	0.000545527	0.00156168	0.00177666
4.875	1.625	2.625	0.875	4.875	1.625	2.625	0.875	0.00124459	-0.000809373	-0.00101535	-0.000650648	-0.000543007	0.000209572	0.00118206	-0.000510482	0.00155371	-0.000836088	0.000178261	0.00112288	-0.00278904	-0.0005216	-0.00099521	-0.0006172	-0.000710868	-0.00150777	-0.00113584	-0.00189516	-0.00197995	-0.00409444	-0.00101964	-0.0012136	-0.000510896	-6.93e-05	-0.00201896	-0.000695672	-4.05e-05	-0.000694896	0.000621527	-0.00167815	0.000242283	-0.00142692	-0.000420805	-0.000112693	-0.000626351	-0.000975529	-0.000887757	-0.00198634	-0.00189475	-0.000935804
1.75	1.75	3.25	3.25	1.75	1.75	3.25	3.25	0.00337721	0.00131038	0.00296086	0.00321471	0.00214276	0.00286616	0.00356248	0.000176708	0.00206649	0.00242154	0.00331818	0.00310854	0.00144516	0.00281246	0.00183208	0.00255309	0.0014797	0.00213043	0.00251414	0.00235004	0.000155758	0.00268367	0.000688206	0.0025294	0.00205302	0.00132806	0.00230449	0.00113075	0.00218644	0.000544049	0.0037896	0.0028376	0.00358153	0.00183463	0.00229879	0.00257241	0.00314504	0.00228008	0.00327431	0.00243065	0.00256075	0.00316598
2.45	1.05	4.55	1.95	2.45	1.05	4.55	1.95	-0.00126476	-0.00330145	-0.00207987	-0.00127286	-0.00217492	-0.00218924	-0.00144906	-0.00205101	-0.00234298	-0.00270446	-0.00259532	-0.00101215	-0.00347091	-0.00123032	-0.00297141	-0.00141959	-0.002069	-0.00122206	-0.00264112	-0.00198675	-0.00330057	-0.00215504	-0.00269181	-0.00172044	-0.00315535	-0.00251735	-0.00259553	-0.0022596	-0.00120079	-0.00261966	0.000362037	-0.000693862	-0.000256816	-0.00289232	-0.00239755	-0.00297177	-0.00115732	-0.00210383	-0.00161997	-0.00188779	-0.00256223	-0.00120704
0.75	1.75	2.25	5.25	0.75	1.75	2.25	5.25	0.00279745	0.00302245	0.00172816	0.00135047	0.0023427	0.00103097	0.000431552	0.000990179	0.00182314	0.000263314	0.00246889	0.00110539	0.00148147	0.00284297	0.000595319	0.000863378	0.00274022	0.00151775	0.00166016	0.0023701	0.00121988	0.00205573	0.00255801	0.00221795	0.00221285	0.000883506	-3.9e-05	-0.000345285	0.00140319	0.00136893	0.000908927	0.00189788	0.00171878	0.00104905	0.000956089	0.000525	0.00126534	0.00177393	0.00148095	0.000364576	0.00213199	0.00140129
3.75	3.75	1.25	1.25	3.75	3.75	1.25	1.25	0.00596436	0.00361363	0.0024648	0.00338775	0.00390255	0.00362042	0.00445557	0.00211927	0.00473696	0.00296707	0.00391219	0.00492781	0.00222367	0.00277974	0.00356978	0.00298716	0.00184209	0.00454382	0.00315463	0.00110046	0.00222635	0.00172718	0.0034703	0.00186434	0.00361269	0.00345188	0.00299889	0.00355974	0.00482147	0.00214762	0.0038633	0.0037232	0.00388811	0.0031689	0.00487518	0.00377905	0.00233171	0.00298617	0.00303171	0.00260858	0.00307511	0.00241339
0.625	1.875	1.875	5.625	0.625	1.875	1.875	5.625	0.00198429	0.00343268	0.0020924	0.00119976	0.00349264	0.00210733	-0.00130068	0.000677005	0.00257994	0.00168188	0.00278232	0.0023378	0.00220377	0.00255679	0.0014851	0.00158078	0.00272089	0.00152113	0.00219435	0.00334032	0.00288977	0.00359602	0.00326909	0.0016072	0.0035648	0.00207185	0.00173544	0.0028948	0.00187511	0.00218883	0.000655202	0.00358453	0.00290509	0.00174971	0.00228992	0.00140469	0.00188717	0.00168076	0.00240077	0.00133172	0.00170288	0.00264911
5.25	2.25	1.75	0.75	5.25	2.25	1.75	0.75	0.00231646	0.000766279	4.06e-05	0.00072785	0.00150474	-0.000303226	0.000444975	-0.000689572	0.00181537	0.00150703	0.000827845	0.00210808	0.00107516	0.000193152	0.000214596	0.000405564	0.000839101	0.00130036	0.00163739	-5.48e-05	0.00100704	-0.000727201	0.00125012	0.00088514	0.00200907	0.00046498	0.0014997	0.000776107	0.00227472	0.0013753	0.00179044	0.00118009	0.00221399	0.00118232	0.00259996	0.00218251	0.00150812	0.00275619	0.00307013	0.00160531	0.00146622	0.00240001
0	4.5	0	5.5	0	4.5	0	5.5	0.0015907	-3.74e-05	-0.000130446	-0.000567205	0.00118385	-5.23e-05	-0.00143915	-0.000120457	0.00181919	-0.00140607	0.00131337	-0.000820431	0.000552914	0.00149734	0.000913362	0.000664042	0.00063327	0.00127704	-0.000441804	0.00189645	0.000475345	0.00168219	0.000838712	0.000211902	0.000833369	0.000540421	0.00107837	-0.000771338	0.00110511	0.000668968	-0.000253557	0.00195175	0.00146827	-0.000520514	0.000971914	0.000345871	0.000280202	0.00118463	0.00088169	-0.000737796	0.000267251	0.000711437
7.5	0	2.5	0	7.5	0	2.5	0	0.00231108	0.00104059	-4.4e-05	0.000457024	0.000324084	-0.000235395	0.000148326	0.000966518	0.00073874	0.000103297	-0.00123316	0.000938474	-0.00254278	0.000120853	-0.00227773	-0.000357286	-0.00287154	-0.000985447	-0.000250659	-0.00097274	-0.00162095	-0.00260531	-7.78e-05	-0.000758986	-0.00137748	-0.00086802	-0.000747202	-0.00118241	-0.000953523	-0.00204993	-0.000960859	-0.00184145	-0.000715261	-0.000913021	-0.000515239	2.29e-05	-0.00153672	-0.000799037	-0.000512654	-0.00209574	-0.00221412	-0.000102807
2.8125	1.6875	3.4375	2.0625	2.8125	1.6875	3.4375	2.0625	-0.00569014	-0.00686763	-0.00574297	-0.00528275	-0.0060581	-0.00353367	-0.00627967	-0.00550727	-0.00600714	-0.00511997	-0.00569566	-0.00503907	-0.00687354	-0.00465678	-0.00873445	-0.00415772	-0.00528536	-0.00482393	-0.00578584	-0.00484518	-0.00806597	-0.00543795	-0.00711879	-0.00553048	-0.00588631	-0.00695324	-0.00431988	-0.00547558	-0.00468024	-0.00618071	-0.00401242	-0.00470022	-0.00539633	-0.00605059	-0.00612211	-0.00575948	-0.00484969	-0.00538948	-0.00446877	-0.00513548	-0.00468654	-0.00627099
2.75	2.75	2.25	2.25	2.75	2.75	2.25	2.25	0.00100769	-9.16e-06	-0.00130729	-0.00053494	-0.000401616	-9.97e-05	0.000457491	-0.00101835	-0.00132371	-0.00106457	0.000466638	0.00118362	-0.00110589	-0.000388219	-0.00140623	-2.38e-05	-0.00197727	-0.00096339	-0.000426288	-0.00239601	-0.00200819	-0.00235456	-0.000487677	-0.00101138	-0.00121313	-0.000580855	-6.89e-05	-0.0017622	0.000741593	-0.000597503	0.00065432	-0.0012852	-0.000335146	0.000808264	-0.000340008	0.000333047	-0.000176248	-0.000829681	-0.00067727	-0.00161198	-0.00077878	-0.000931258
4.0625	2.4375	2.1875	1.3125	4.0625	2.4375	2.1875	1.3125	0.00451306	0.00191166	0.00176154	0.00246189	0.0027111	0.00174794	0.00212278	0.00315393	0.00289245	0.00262041	0.00288826	0.00434297	0.0013155	0.00173632	0.00101418	0.00285668	0.00147461	0.00355514	0.00206675	0.00314037	0.00211909	0.000845715	0.00331742	0.00192562	0.00219653	0.00167089	0.00166327	0.00173287	0.00378686	0.0017572	0.00228112	0.00119914	0.00265176	0.0016876	0.0025013	0.0025878	0.0012927	0.00175642	0.00126347	0.000944337	0.00160354	0.00156906
6	1.5	2	0.5	6	1.5	2	0.5	0.0013694	0.00063244	0.0006018	-0.000542852	-0.000545282	5.68e-05	-2.74e-06	0.000180463	-1.19e-06	-0.000650234	0.00155251	0.0022341	-0.000772423	7.27e-05	-0.000278651	0.00100873	0.000635525	6.89e-06	0.000628941	-0.00174735	-0.00117658	-0.00229992	0.000344912	0.000786428	-0.000498485	-0.00030364	0.000515981	0.000929679	0.000874376	-0.000225822	6.03e-06	-0.000843994	0.000674854	0.000482187	0.00112356	0.000190355	0.000290849	0.00048045	0.000306546	-0.000391685	-0.000976924	0.000722923
3.5	0	6.5	0	3.5	0	6.5	0	-0.00254977	-0.00395799	-0.00437396	-0.00380858	-0.00406715	-0.00351981	-0.00495729	-0.00524112	-0.0034364	-0.00372179	-0.00438062	-0.00398021	-0.00469166	-0.00312805	-0.00478087	-0.00318264	-0.00349017	-0.00421879	-0.00348565	-0.00309788	-0.00438257	-0.00274917	-0.00572386	-0.00357465	-0.00479654	-0.00409397	-0.00492115	-0.00401217	-0.00359252	-0.00446123	-0.00201767	-0.00356546	-0.00333525	-0.00495908	-0.00434505	-0.00509649	-0.00349659	-0.0040971	-0.00329934	-0.00459424	-0.00361126	-0.00349023
[truncated: 509 more columns]
