# Supplementary material for: Optical deciphering of multinary chiral compound mixtures through organic reaction based chemometric chirality sensing
Source: Nat Commun. 2021 Nov 8;12:6451. doi: 10.1038/s41467-021-26874-9 (PMC8575934; doi:10.1038/s41467-021-26874-9)
Supplement: Supplementary file 3 — Source Data [file 41467_2021_26874_MOESM3_ESM.zip › Source Data/octonary_mixture_UV_MeOH_test.xlsx]

## Sheet: Sheet1
R-PEA (mM)	S-PEA (mM)	R-PMP (mM)	S-PMP (mM)	R-PPA (mM)	S-PPA (mM)	R-PGL (mM)	S-PGL (mM)	800.005	799	797.995	796.989	795.983	795.011	794.004	792.996	791.988	791.015	790.006	788.997	787.988	787.013	786.003	784.992	784.016	783.004	781.992	781.015	780.003	778.989	778.011	776.997	775.983	775.004	773.989	773.008	771.993	771.012	769.995	769.013	767.996	767.013	765.995	765.012	763.993	763.009	761.99	761.005	759.985	758.999
3.375	1.125	4.125	1.375	3.375	1.125	4.125	1.375	-0.0229477	-0.0236492	-0.022044	-0.0259531	-0.0241018	-0.0230871	-0.0253198	-0.0238601	-0.0227482	-0.0253947	-0.0253764	-0.0248794	-0.0244248	-0.0241802	-0.0220989	-0.0236396	-0.023916	-0.0240642	-0.0242249	-0.0233152	-0.0249482	-0.0232351	-0.0236934	-0.0244274	-0.0226004	-0.0200528	-0.0218285	-0.0236853	-0.0235602	-0.0265705	-0.0233665	-0.0230317	-0.0258512	-0.0247229	-0.0244916	-0.0228719	-0.0247535	-0.0225568	-0.0252643	-0.0213511	-0.0222128	-0.0227575
5.6875	0.8125	3.0625	0.4375	5.6875	0.8125	3.0625	0.4375	0.00253645	0.000922701	0.000332943	0.000397221	0.000520283	0.00123826	0.00147973	0.00015827	0.00174306	-0.000635708	0.00145445	-0.00122232	-0.00107609	9.36e-05	-0.000731852	0.00174233	0.000240418	0.00197365	0.00049815	-0.000823841	-0.000349941	0.000991917	0.00147131	0.0015049	0.00201248	-0.000500553	0.000657924	0.00184872	7.02e-05	0.00119522	-0.00155782	-0.00105745	0.000271007	0.00173279	-0.000296397	0.00167845	-3.8e-05	0.000569943	0.000760807	7.42e-05	0.000173108	-0.000796712
0.9375	1.5625	2.8125	4.6875	0.9375	1.5625	2.8125	4.6875	-0.0227259	-0.0236236	-0.022614	-0.022948	-0.023476	-0.0234363	-0.0245543	-0.0225974	-0.0233023	-0.0258186	-0.0242163	-0.0226268	-0.0255242	-0.0221995	-0.02174	-0.0234978	-0.0227474	-0.0221182	-0.0255608	-0.0231742	-0.026194	-0.0230614	-0.0228289	-0.0232721	-0.0207535	-0.0208105	-0.0218131	-0.0225907	-0.0213501	-0.0234544	-0.0222571	-0.0245611	-0.0241179	-0.0242296	-0.0237543	-0.0226826	-0.0241516	-0.0210839	-0.0247606	-0.0213294	-0.0221305	-0.0225166
0.5625	3.9375	0.6875	4.8125	0.5625	3.9375	0.6875	4.8125	-0.00385153	-0.00417151	-0.00319168	-0.00349449	-0.0061408	-0.00420623	-0.00495514	-0.00338272	-0.00415321	-0.00271341	-0.00350774	-0.00516592	-0.00320623	-0.00438564	-0.00498088	-0.00324909	-0.00443141	-0.00418079	-0.00376269	-0.00299444	-0.00521395	-0.00470605	-0.00318254	-0.00306704	-0.00431768	-0.00359308	-0.0039051	-0.00373102	-0.00343208	-0.00283101	-0.00473909	-0.00402242	-0.00409198	-0.00258446	-0.00487359	-0.00391208	-0.00418889	-0.00359601	-0.00441091	-0.0043469	-0.0039602	-0.00313803
3.85	1.65	3.15	1.35	3.85	1.65	3.15	1.35	0.00133796	-0.00192382	-0.00129779	-1.61e-05	-0.000502673	0.00123509	2.89e-05	-7.43e-05	-4.33e-05	0.00088955	-0.000256506	0.00024091	-0.000546885	-1.08e-05	0.000549155	0.00167759	-0.0014682	0.000401729	0.00189825	-0.000271925	-0.00122795	0.00109805	0.000895827	0.000958501	0.00158377	4.76e-05	0.000226743	0.00118258	-0.000270114	-4.7e-05	0.000367374	-0.00212928	0.000537052	-0.000414857	-0.000848851	-0.000130756	0.000142267	0.00159803	-0.000291637	-0.000758004	0.000615979	-0.001711
3.9375	0.5625	4.8125	0.6875	3.9375	0.5625	4.8125	0.6875	-0.0221419	-0.0232601	-0.0226783	-0.0222449	-0.0230402	-0.0232665	-0.0246908	-0.0227648	-0.0240573	-0.0251956	-0.0225931	-0.0240384	-0.0237115	-0.0221967	-0.0208394	-0.0231116	-0.0218349	-0.023325	-0.0228009	-0.0219857	-0.0259375	-0.023386	-0.0218696	-0.0232095	-0.0218608	-0.0199824	-0.0215732	-0.0233064	-0.0208697	-0.0236542	-0.0232853	-0.0226512	-0.0247228	-0.0235709	-0.0234253	-0.0218215	-0.0246339	-0.022144	-0.025015	-0.0214858	-0.0215691	-0.0222495
[truncated: 509 more columns]
