# Supplementary material for: Optical deciphering of multinary chiral compound mixtures through organic reaction based chemometric chirality sensing
Source: Nat Commun. 2021 Nov 8;12:6451. doi: 10.1038/s41467-021-26874-9 (PMC8575934; doi:10.1038/s41467-021-26874-9)
Supplement: Supplementary file 3 — Source Data [file 41467_2021_26874_MOESM3_ESM.zip › Source Data/octonary_mixture_UV_MeOH_training.xlsx]

## Sheet: Sheet1
R-PEA (mM)	S-PEA (mM)	R-PMP (mM)	S-PMP (mM)	R-PPA (mM)	S-PPA (mM)	R-PGL (mM)	S-PGL (mM)	800.005	799	797.995	796.989	795.983	795.011	794.004	792.996	791.988	791.015	790.006	788.997	787.988	787.013	786.003	784.992	784.016	783.004	781.992	781.015	780.003	778.989	778.011	776.997	775.983	775.004	773.989	773.008	771.993	771.012	769.995	769.013	767.996	767.013	765.995	765.012	763.993	763.009	761.99	761.005	759.985	758.999
5.5	0	4.5	0	5.5	0	4.5	0	0.000186756	-0.000874324	1.37e-05	0.000617042	-0.00016776	-0.000609497	-0.000352993	-0.00163942	-0.00124994	-0.00130755	0.000641047	-0.000357493	0.000382064	-0.00149152	-0.000518187	0.000212343	-0.00119	0.00101226	0.000806138	-0.00193284	0.000288906	0.000473687	-0.000256196	0.000281187	2.37e-05	0.000184114	0.000143199	0.000677965	-0.000755058	-0.000741259	2.18e-05	-0.00223756	-0.00097961	-0.000367115	-0.00237135	0.000194991	-0.000116782	0.000752743	-0.000500398	-0.00129165	-0.00115231	-0.0015622
1.875	0.625	5.625	1.875	1.875	0.625	5.625	1.875	-0.0231792	-0.0236981	-0.0221646	-0.0221062	-0.0239535	-0.0229008	-0.0239606	-0.0221141	-0.0229644	-0.0264482	-0.0245797	-0.024342	-0.0248796	-0.021587	-0.0221758	-0.0246668	-0.0237429	-0.0229398	-0.0238655	-0.0224235	-0.0259379	-0.0227651	-0.0228502	-0.0235299	-0.0223261	-0.020622	-0.0209889	-0.0221392	-0.0220398	-0.0233937	-0.0232023	-0.0245903	-0.024344	-0.0237117	-0.0242041	-0.0217798	-0.0234369	-0.0204806	-0.0249804	-0.0215594	-0.0210552	-0.0224588
0.7	2.8	1.3	5.2	0.7	2.8	1.3	5.2	-0.00134528	-0.00285251	-0.00306781	-0.00250335	-0.00325268	-0.0029927	-0.0028431	-0.00161579	-0.00295501	-0.00226918	-0.00225847	-0.00362517	-0.000747151	-0.00345581	-0.00197588	-0.000314763	-0.00328392	-0.00396328	-0.00224677	-0.0026193	-0.00257175	-0.00408269	-0.000350613	-0.00206797	-0.00353906	-0.00039753	-0.00183995	-0.00336978	-0.00240883	-0.00301537	-0.00280221	-0.00266551	-0.00319107	-0.00235487	-0.00287329	-0.00109494	-0.00266855	-0.00198448	-0.00293398	-0.00274557	-0.00356931	-0.00225491
2.8	0.7	5.2	1.3	2.8	0.7	5.2	1.3	-0.0263645	-0.0272587	-0.0247345	-0.0257104	-0.0274198	-0.0274134	-0.0272136	-0.0263271	-0.0255052	-0.0283211	-0.0270545	-0.0259543	-0.0279425	-0.024885	-0.0255026	-0.0264958	-0.0275789	-0.025447	-0.0275084	-0.026294	-0.0267003	-0.0258909	-0.0252996	-0.0262785	-0.0248671	-0.0234368	-0.0250989	-0.0248229	-0.0256225	-0.0272048	-0.0260441	-0.0258316	-0.0267026	-0.0261994	-0.0266071	-0.0248263	-0.0271066	-0.024116	-0.0266155	-0.0246743	-0.024711	-0.0243253
2.1875	0.3125	6.5625	0.9375	2.1875	0.3125	6.5625	0.9375	-0.0227081	-0.0243459	-0.0218529	-0.0227926	-0.0237493	-0.0231424	-0.0243582	-0.0242155	-0.023372	-0.026106	-0.0235456	-0.023179	-0.025003	-0.0227066	-0.022215	-0.0241381	-0.0246365	-0.0230376	-0.0245634	-0.0248527	-0.0245544	-0.0229266	-0.0235427	-0.0240713	-0.0235645	-0.0211434	-0.0234319	-0.0224324	-0.0230872	-0.0248891	-0.0234466	-0.0231849	-0.0251513	-0.0238706	-0.0235118	-0.0219996	-0.0238888	-0.0224767	-0.0243836	-0.0221666	-0.022743	-0.0234509
4.4	1.1	3.6	0.9	4.4	1.1	3.6	0.9	0.000444171	0.000296288	-0.000302605	0.000420592	-0.000885587	0.000600529	0.00077883	0.000592416	0.00088501	-0.000882797	0.00142856	7.39e-05	0.000597885	-0.000309745	0.000576449	0.00180299	0.000674646	0.000360793	0.000542961	-0.000203985	2.36e-06	0.000315613	0.000209753	0.000697617	0.00149427	0.000195431	-0.000953988	0.00185829	0.00101003	5.45e-05	-0.000547505	-0.00159099	-0.000231048	0.000694013	-0.00138796	-0.000389823	-0.000965818	1.23e-05	-0.000492434	-2.8e-05	0.000502945	-0.00176303
4.875	1.625	2.625	0.875	4.875	1.625	2.625	0.875	0.0013632	-0.000188202	-0.00100409	0.00164051	3.09e-05	0.00163849	0.000365741	0.000321493	0.000384473	0.00150729	0.00102656	0.000514218	-0.000170193	-0.000508672	0.00112906	0.0021207	0.000419814	0.0020022	0.000507169	-0.000380098	0.00138423	0.00254965	0.00259356	0.00105204	0.00250414	0.00130971	0.00190589	0.00188293	0.00167624	0.00178758	0.000422846	-0.00104278	0.00156496	0.000961225	0.000141775	0.00113262	0.00215556	0.00157002	0.000684317	0.000267199	0.000477159	-0.000688642
1.75	1.75	3.25	3.25	1.75	1.75	3.25	3.25	-0.0232396	-0.0247738	-0.0226489	-0.022943	-0.0242529	-0.0229058	-0.0246717	-0.0235799	-0.0229424	-0.0265092	-0.0241527	-0.02384	-0.0248092	-0.0233026	-0.0220819	-0.0225838	-0.0234617	-0.0218652	-0.0246989	-0.0227829	-0.0251917	-0.0257834	-0.0231793	-0.0241909	-0.022484	-0.0212242	-0.022064	-0.0223554	-0.0225115	-0.0241635	-0.0233067	-0.0239378	-0.0239226	-0.0240319	-0.0247289	-0.0233813	-0.0242585	-0.0212803	-0.0252098	-0.020868	-0.0230843	-0.02329
2.45	1.05	4.55	1.95	2.45	1.05	4.55	1.95	-0.0221021	-0.0244313	-0.0220462	-0.0227765	-0.0239286	-0.0245352	-0.0235688	-0.0237508	-0.0216603	-0.0252659	-0.0232543	-0.0229077	-0.0236525	-0.021266	-0.0220656	-0.0219804	-0.0225738	-0.0231711	-0.022345	-0.0216444	-0.0250249	-0.0218499	-0.021187	-0.0224666	-0.0205928	-0.0179875	-0.0197988	-0.0213981	-0.0221934	-0.0236409	-0.0214956	-0.0218468	-0.024308	-0.0218505	-0.023854	-0.0209757	-0.023865	-0.0214114	-0.0240027	-0.0213286	-0.0221228	-0.0211666
0.75	1.75	2.25	5.25	0.75	1.75	2.25	5.25	-0.00259187	-0.00281136	-0.00206101	-0.00265738	-0.00336525	-0.00356813	-0.00302354	-0.00121463	-0.00320844	-0.00220171	-0.00251539	-0.00477877	-0.0010402	-0.00306729	-0.00221242	-0.00246165	-0.00310174	-0.00318068	-0.000959103	-0.00245867	-0.00409659	-0.00290713	-0.00126837	-0.00154213	-0.00248533	-0.00159434	-0.00330263	-0.0013188	-0.00122883	-0.00221227	-0.00348565	-0.0021744	-0.00248657	-0.00159326	-0.00209759	-0.0017175	-0.00236759	-0.00115216	-0.00160006	-0.0017769	-0.00130197	-0.00124566
3.75	3.75	1.25	1.25	3.75	3.75	1.25	1.25	-0.000485143	0.0010824	-0.000585663	0.000872612	-0.000776351	0.00107988	0.00196775	0.000137373	-0.000126667	-0.000925472	-0.00111291	0.000633374	-0.000807254	-0.00120823	0.000303982	0.00122437	-0.00100358	0.000134395	0.00190376	-0.00178773	-0.000836605	0.000230369	0.000711852	-0.000437356	0.000421887	-0.00112727	0.000965739	0.00117728	0.000494496	-2.54e-05	-0.00030664	-0.000941487	0.000283932	0.00010221	-0.000655456	0.000419141	-0.000589903	0.000680557	-0.000469163	-0.00052677	-0.000557278	-0.00158892
0.625	1.875	1.875	5.625	0.625	1.875	1.875	5.625	-0.0010905	-0.00282392	-0.00218914	-0.00394137	-0.0044723	-0.0029765	-0.003442	-0.00236084	-0.00219769	-0.00298529	-0.00325664	-0.00456545	-0.00241419	-0.00483397	-0.00239498	-0.0014068	-0.00275648	-0.00357362	-0.00226197	-0.00336566	-0.00358882	-0.00317118	-0.00320438	-0.0018283	-0.00360381	-0.00215091	-0.00276013	-0.00277834	-0.00229663	-0.00345227	-0.00319574	-0.00299676	-0.0033912	-0.00225589	-0.00332806	-0.00254334	-0.0039328	-0.00175633	-0.00237711	-0.00267272	-0.0025262	-0.00179871
5.25	2.25	1.75	0.75	5.25	2.25	1.75	0.75	8.88e-05	-0.000527132	-0.000113418	0.00129641	-0.00020352	-0.000534527	0.000469644	-0.000626299	-0.000639844	0.000372918	0.000117409	-0.000284497	-0.000238862	0.00033955	0.000489236	0.00164311	-0.000484936	0.00141241	0.00116264	-0.000508	-0.00137052	-0.000759916	0.00224748	-0.000102238	0.000802663	-0.000847508	-0.000702546	0.000785495	-0.000301208	0.00052614	0.000486437	-0.00207801	0.00017373	-0.000171538	-0.00102646	0.00044456	-1.14e-06	0.000581425	-5.85e-05	-0.0016259	-0.000587318	-0.00128799
0	4.5	0	5.5	0	4.5	0	5.5	-0.00264704	-0.00340686	-0.00332426	-0.00368139	-0.00583759	-0.00436806	-0.00337306	-0.00412741	-0.00234514	-0.00454649	-0.00460628	-0.00340296	-0.00369576	-0.00407049	-0.0028809	-0.00199067	-0.004599	-0.00257777	-0.0042637	-0.0030911	-0.00349639	-0.0054697	-0.00267874	-0.00295614	-0.00304185	-0.00208584	-0.00478963	-0.00400155	-0.00311053	-0.00314312	-0.0044844	-0.00442413	-0.00399334	-0.00325746	-0.00356951	-0.00384532	-0.00425775	-0.00275961	-0.00431496	-0.00442664	-0.00481753	-0.00212382
7.5	0	2.5	0	7.5	0	2.5	0	0.00135065	-0.000529253	0.000871393	0.000426189	0.0013802	0.000220345	0.00110612	-8.46e-05	0.000228348	-0.000629711	0.000451712	-0.000244347	-0.000188616	0.00154399	0.00168723	0.000546486	3.57e-05	0.00158709	-0.000182975	0.000299474	-0.00129779	0.00125531	0.00103748	0.000100242	0.00110259	-0.000722187	-0.000543627	0.000981072	-0.000724978	-0.000910335	-0.000563844	-0.00105688	-0.00102563	0.000380406	-0.000698463	0.000730469	0.000724064	0.000283026	0.00137189	-0.000614874	-0.000398927	-9.96e-05
2.8125	1.6875	3.4375	2.0625	2.8125	1.6875	3.4375	2.0625	-0.0211783	-0.0230081	-0.0196878	-0.0196959	-0.0212386	-0.0213953	-0.0228594	-0.0215039	-0.0209282	-0.0238582	-0.0221071	-0.0206529	-0.0221114	-0.0203052	-0.0200389	-0.021473	-0.0209916	-0.0205526	-0.0217949	-0.0215395	-0.0228426	-0.0225547	-0.0209328	-0.0218831	-0.0195774	-0.0174201	-0.0192917	-0.0194254	-0.0187453	-0.0211432	-0.0205614	-0.021701	-0.021987	-0.0205207	-0.0219512	-0.0203591	-0.021606	-0.0194092	-0.0223568	-0.0196494	-0.0185882	-0.0201955
2.75	2.75	2.25	2.25	2.75	2.75	2.25	2.25	0.00216659	-0.000246365	-0.000533699	0.000853937	-0.00146676	-0.000676236	0.00140545	7.55e-05	-0.000228099	-0.000558312	0.000198384	-0.000102341	-0.000668844	-1.61e-05	-8.55e-05	0.000880653	-0.000399496	0.000992514	0.000426629	0.000425852	-0.000375857	0.000941924	0.00112003	0.000611883	0.000836248	-0.000453441	0.000578522	0.000183907	-0.000722859	-0.000382685	-0.00153285	-0.00154543	0.000123934	-0.00028755	-0.00158676	0.00110775	0.000144028	-0.000386823	-0.000532976	-0.000431512	-0.000528218	-0.000518187
4.0625	2.4375	2.1875	1.3125	4.0625	2.4375	2.1875	1.3125	0.000630652	-0.000283462	-0.000851744	-6.13e-05	-0.0013428	0.000477263	0.000398438	-0.00082286	0.000163993	-1.02e-05	0.00108084	0.000201388	-0.000657523	-0.00040322	-0.00117302	0.00134673	-0.00107997	0.000830802	0.000828053	-0.00153161	0.000373358	0.00104135	0.00204217	0.000884129	-5.38e-05	-0.000502311	-0.000309486	0.00110913	0.000130925	7.35e-05	-0.00160991	-0.00152397	0.000227157	0.000769313	-0.00131694	0.000654943	-4.78e-05	0.00046726	0.000222288	-0.00144844	0.00127808	-0.00109288
6	1.5	2	0.5	6	1.5	2	0.5	-0.00461852	-0.00546627	-0.00576029	-0.00632233	-0.00589346	-0.004384	-0.00522214	-0.00616331	-0.00534826	-0.00673598	-0.00461432	-0.00386359	-0.00472342	-0.00517042	-0.00390787	-0.00326599	-0.00534801	-0.00205771	-0.00306724	-0.00428333	-0.00366126	-0.0046931	-0.00399544	-0.00433285	-0.00492002	-0.00630039	-0.00614799	-0.00512591	-0.00547604	-0.00496005	-0.00597507	-0.00557546	-0.00392003	-0.00351467	-0.00421997	-0.00292472	-0.0040156	-0.00300899	-0.00406967	-0.00534213	-0.00448542	-0.0053681
3.5	0	6.5	0	3.5	0	6.5	0	-0.0175417	-0.0183064	-0.0169264	-0.0177981	-0.0176147	-0.017526	-0.017835	-0.0164838	-0.0185426	-0.0204241	-0.017833	-0.0183793	-0.0197169	-0.0155427	-0.0177344	-0.0183004	-0.0188236	-0.0164416	-0.0178027	-0.0174169	-0.0218495	-0.017855	-0.0186487	-0.0180565	-0.0169384	-0.0137324	-0.0185186	-0.0169663	-0.0169627	-0.0201935	-0.0179146	-0.0186063	-0.020538	-0.0186799	-0.0200478	-0.0175844	-0.0193627	-0.0169356	-0.0193607	-0.0170046	-0.0171123	-0.017188
[truncated: 509 more columns]
