# Supplementary material for: Optical deciphering of multinary chiral compound mixtures through organic reaction based chemometric chirality sensing
Source: Nat Commun. 2021 Nov 8;12:6451. doi: 10.1038/s41467-021-26874-9 (PMC8575934; doi:10.1038/s41467-021-26874-9)
Supplement: Supplementary file 3 — Source Data [file 41467_2021_26874_MOESM3_ESM.zip › Source Data/quaternary_mixture_CD_training.xlsx]

## Sheet: Sheet1
R-PEA (mM)	S-PEA (mM)	R-PMP (mM)	S-PMP (mM)	500	499.5	499	498.5	498	497.5	497	496.5	496	495.5	495	494.5	494	493.5	493	492.5	492	491.5	491	490.5	490	489.5	489	488.5	488	487.5	487	486.5	486	485.5	485	484.5	484	483.5	483	482.5	482	481.5	481	480.5	480	479.5	479	478.5	478	477.5
5.6	1.4	10.4	2.6	3.82798	3.7929	3.74607	3.68135	3.60167	3.51862	3.44856	3.40692	3.40362	3.44105	3.51427	3.61208	3.71857	3.81609	3.88996	3.93341	3.94968	3.94956	3.94552	3.94581	3.95182	3.95935	3.96263	3.95811	3.94575	3.92742	3.90387	3.87306	3.83128	3.7762	3.70871	3.63186	3.54773	3.4554	3.35204	3.23622	3.11059	2.9819	2.85862	2.74846	2.65727	2.5893	2.54753	2.53298	2.54337	2.57228
7.7	3.3	6.3	2.7	2.2613	2.13897	2.0104	1.87238	1.72653	1.57899	1.43854	1.3141	1.21287	1.13932	1.09425	1.07351	1.06735	1.06205	1.0448	1.00966	0.960987	0.911707	0.877343	0.869277	0.891035	0.938922	1.00559	1.08376	1.16791	1.25352	1.33518	1.40581	1.45807	1.48697	1.49167	1.47461	1.43895	1.38658	1.31851	1.23697	1.14701	1.05605	0.971437	0.897937	0.836945	0.787865	0.750584	0.727237	0.721874	0.738124
3.5	3.5	6.5	6.5	4.56248	4.36414	4.17471	4.0042	3.86352	3.7623	3.70541	3.68985	3.70412	3.73085	3.75152	3.75101	3.72051	3.65856	3.57101	3.46988	3.37092	3.28918	3.23434	3.20758	3.20206	3.20677	3.21193	3.21336	3.21391	3.22149	3.24498	3.29021	3.35774	3.44309	3.53843	3.63447	3.7221	3.79375	3.84468	3.87376	3.88306	3.87637	3.8574	3.82884	3.79273	3.7514	3.70794	3.66548	3.62555	3.58688
10.5	4.5	3.5	1.5	2.35356	2.18056	2.01096	1.8503	1.70647	1.58715	1.49609	1.43074	1.38348	1.3458	1.31269	1.28412	1.26316	1.25305	1.25594	1.27371	1.30921	1.36577	1.44472	1.54283	1.65184	1.7609	1.86097	1.94849	2.02617	2.09988	2.17366	2.24592	2.30943	2.35474	2.37439	2.36524	2.32819	2.26666	2.18531	2.0894	1.9842	1.87398	1.76112	1.64631	1.53019	1.41545	1.30804	1.21611	1.14721	1.10522
11.375	1.625	6.125	0.875	1.8885	1.91557	1.93601	1.94554	1.94361	1.93313	1.91868	1.90422	1.89181	1.88191	1.87437	1.86863	1.86266	1.85234	1.83265	1.80059	1.75767	1.70968	1.66367	1.62447	1.59323	1.56878	1.55038	1.53963	1.53997	1.5541	1.58117	1.61583	1.65	1.67616	1.68939	1.68684	1.66545	1.62051	1.54685	1.44203	1.30899	1.15643	0.996779	0.843485	0.708953	0.603418	0.534054	0.503771	0.509981	0.544407
11	0	9	0	2.24382	2.07498	1.90486	1.73637	1.57851	1.44457	1.34745	1.29424	1.28292	1.30259	1.3371	1.37003	1.38904	1.38859	1.37072	1.34383	1.31974	1.30966	1.32051	1.35301	1.40217	1.45962	1.51691	1.56841	1.61293	1.65327	1.69402	1.73864	1.78735	1.83676	1.8807	1.91183	1.92343	1.91141	1.87584	1.82105	1.75371	1.68004	1.60403	1.5277	1.45301	1.38345	1.32416	1.28039	1.25547	1.24951
4.375	0.625	13.125	1.875	3.98103	3.84083	3.6947	3.54158	3.38757	3.24418	3.12326	3.03154	2.96776	2.92381	2.88857	2.852	2.80759	2.75348	2.69278	2.63327	2.58563	2.56014	2.56286	2.59324	2.64424	2.70487	2.76418	2.81502	2.85625	2.892	2.92851	2.97025	3.01749	3.06644	3.11121	3.14593	3.16638	3.17071	3.15969	3.13598	3.10277	3.06232	3.01553	2.96294	2.90643	2.8503	2.80093	2.765	2.74681	2.74623
7.875	1.125	9.625	1.375	2.60572	2.43637	2.26843	2.10502	1.95163	1.81497	1.70055	1.61025	1.54131	1.48738	1.44065	1.39384	1.34146	1.28102	1.21424	1.14752	1.09032	1.05166	1.03629	1.04296	1.06582	1.09776	1.13377	1.17222	1.21393	1.25963	1.30775	1.35408	1.39366	1.42336	1.44302	1.45431	1.45851	1.45539	1.44389	1.42345	1.39434	1.35658	1.30913	1.25078	1.18263	1.11017	1.04313	0.99246	0.965887	0.964366
15	0	5	0	2.64042	2.58845	2.5333	2.47472	2.41692	2.36744	2.33388	2.31991	2.32299	2.33495	2.34469	2.34103	2.31474	2.25992	2.17571	2.06743	1.94603	1.82496	1.71573	1.62461	1.55218	1.49557	1.45179	1.4202	1.40278	1.40217	1.41902	1.45028	1.48983	1.53063	1.56677	1.59399	1.60905	1.60932	1.59354	1.56283	1.52095	1.47289	1.42309	1.37446	1.32902	1.28937	1.25953	1.24408	1.24589	1.264
4.9	2.1	9.1	3.9	4.8982	4.77761	4.65446	4.52974	4.40935	4.30219	4.21618	4.15457	4.11462	4.08917	4.06923	4.04586	4.01059	3.95611	3.87833	3.77941	3.6694	3.56441	3.48148	3.43261	3.42085	3.44038	3.48009	3.52884	3.57956	3.63031	3.6823	3.73685	3.79377	3.85176	3.90967	3.96654	4.02033	4.06641	4.09788	4.10745	4.08992	4.0437	3.97098	3.87723	3.77057	3.66098	3.55876	3.47226	3.40556	3.35731
8.8	2.2	7.2	1.8	1.94613	1.80877	1.67028	1.53345	1.40643	1.30072	1.22632	1.18684	1.17746	1.18663	1.20012	1.20475	1.19037	1.15088	1.08554	1.00055	0.909046	0.828055	0.772821	0.75125	0.761472	0.793903	0.836603	0.880926	0.924334	0.969092	1.01825	1.07215	1.12789	1.18151	1.23033	1.27298	1.3077	1.33106	1.33884	1.3284	1.30033	1.2579	1.20503	1.1448	1.07953	1.01211	0.946919	0.889183	0.842832	0.808323
5.625	3.375	6.875	4.125	2.91641	2.82162	2.73065	2.64851	2.58121	2.53385	2.508	2.50028	2.50343	2.50953	2.51331	2.51332	2.51079	2.5076	2.50536	2.50576	2.51096	2.52309	2.54313	2.57042	2.60327	2.64047	2.68236	2.73087	2.78812	2.85408	2.92432	2.98951	3.03748	3.05695	3.0407	2.98648	2.89585	2.77278	2.6233	2.45569	2.27959	2.10368	1.93348	1.77108	1.61746	1.47562	1.35202	1.255	1.19094	1.16089
5.5	5.5	4.5	4.5	1.90604	1.71174	1.51622	1.3228	1.14146	0.987053	0.874253	0.811779	0.798922	0.826111	0.878572	0.940498	0.997862	1.04001	1.06117	1.06211	1.05037	1.03767	1.03497	1.04764	1.0735	1.10476	1.13227	1.14989	1.15652	1.15531	1.15097	1.14705	1.14504	1.14506	1.14688	1.14977	1.15144	1.1478	1.1346	1.10988	1.07542	1.03586	0.99635	0.960614	0.930575	0.907055	0.890414	0.880416	0.875589	0.872959
8.125	4.875	4.375	2.625	2.67306	2.58314	2.49176	2.3991	2.30778	2.22232	2.14747	2.08635	2.03991	2.00744	1.98728	1.97623	1.96821	1.95416	1.92472	1.87477	1.80675	1.73012	1.6571	1.59734	1.55473	1.52745	1.51078	1.50043	1.49434	1.49202	1.49239	1.49224	1.48697	1.47314	1.45051	1.42132	1.38744	1.34797	1.29975	1.24037	1.17122	1.09782	1.02743	0.965814	0.915518	0.876385	0.847375	0.828023	0.818442	0.818092
12	3	4	1	2.41719	2.33952	2.25286	2.15239	2.03991	1.92351	1.8144	1.72245	1.65304	1.60641	1.57922	1.56634	1.56197	1.56042	1.55747	1.55192	1.54603	1.54431	1.55094	1.5678	1.59418	1.62812	1.66854	1.71647	1.77454	1.84453	1.92464	2.00835	2.08619	2.14948	2.19344	2.21767	2.22446	2.21682	2.19772	2.17021	2.13708	2.09978	2.05734	2.00688	1.94566	1.87377	1.79564	1.71955	1.65514	1.61005
7	0	13	0	3.69451	3.5071	3.32328	3.14914	2.99407	2.86892	2.78227	2.7367	2.72724	2.74287	2.77011	2.7965	2.81274	2.81385	2.80002	2.77711	2.75556	2.74718	2.76047	2.79691	2.85002	2.90776	2.95727	2.98971	3.00296	3.00105	2.99082	2.97797	2.96485	2.9506	2.93249	2.90685	2.86919	2.81446	2.73836	2.63924	2.51945	2.38518	2.2451	2.10871	1.98512	1.88234	1.8064	1.76031	1.74289	1.74834
[truncated: 455 more columns]
