# Supplementary material for: Optical deciphering of multinary chiral compound mixtures through organic reaction based chemometric chirality sensing
Source: Nat Commun. 2021 Nov 8;12:6451. doi: 10.1038/s41467-021-26874-9 (PMC8575934; doi:10.1038/s41467-021-26874-9)
Supplement: Supplementary file 3 — Source Data [file 41467_2021_26874_MOESM3_ESM.zip › Source Data/quaternary_mixture_UV_test.xlsx]

## Sheet: Sheet1
R-PEA (mM)	S-PEA (mM)	R-PMP (mM)	S-PMP (mM)	425.008	424.008	423.009	422.009	421.009	420.009	419.009	418.008	417.008	416.007	415.006	414.005	413.003	412.002	411	409.998	408.996	407.994	406.992	405.99	404.987	403.984	402.981	402.017	401.013	400.01	399.006	398.003	396.999	395.994	394.99	393.986	392.981	392.015	391.01	390.005	389	387.995	386.989	385.983	385.016	384.01	383.004	381.998	380.991	379.985
1.875	3.125	5.625	9.375	0.0717078	0.0737353	0.0772734	0.0800946	0.0829853	0.0859118	0.0893945	0.092428	0.0956789	0.10003	0.103182	0.106654	0.110293	0.114509	0.118107	0.121985	0.126074	0.130431	0.134797	0.139121	0.143128	0.147045	0.151535	0.155993	0.160685	0.164659	0.169627	0.173636	0.178905	0.184047	0.188293	0.193523	0.199641	0.204329	0.209651	0.214428	0.221035	0.225432	0.231456	0.238095	0.243615	0.24921	0.255156	0.261753	0.268215	0.275316
7.5	7.5	2.5	2.5	0.0254057	0.0268368	0.0283027	0.0297567	0.0314252	0.0330198	0.0346094	0.036822	0.0387148	0.0408751	0.0426863	0.0450775	0.0479347	0.0503439	0.0535562	0.0562622	0.05976	0.0625716	0.0664637	0.0703176	0.07369	0.0775365	0.0822273	0.0866203	0.0914956	0.0964102	0.102091	0.107826	0.114333	0.121722	0.12827	0.136788	0.145508	0.153204	0.161703	0.169847	0.181501	0.189945	0.20173	0.212958	0.224036	0.237026	0.249217	0.263462	0.279514	0.295923
9.75	3.25	5.25	1.75	0.0385647	0.0399593	0.0419713	0.0438936	0.045823	0.0477043	0.0495066	0.0522859	0.0544811	0.0569896	0.0595884	0.0623884	0.0652601	0.0682198	0.0717741	0.0744472	0.077366	0.0810253	0.0852186	0.0898873	0.0931804	0.0971091	0.101981	0.106011	0.111035	0.116574	0.121471	0.126445	0.132981	0.140046	0.146574	0.153736	0.161409	0.168915	0.17751	0.186317	0.194408	0.204158	0.211953	0.223987	0.234188	0.246897	0.255091	0.268675	0.283281	0.295525
3.75	1.25	11.25	3.75	0.0667784	0.069054	0.0723914	0.0750808	0.0778884	0.081095	0.0841923	0.0873606	0.0907032	0.095099	0.0980757	0.100831	0.105398	0.108749	0.112638	0.115723	0.120315	0.124436	0.128379	0.132637	0.136434	0.140445	0.144493	0.148769	0.153765	0.157455	0.161977	0.165992	0.171518	0.176907	0.181227	0.185836	0.191736	0.195989	0.201843	0.206888	0.212336	0.217807	0.222765	0.229355	0.234813	0.240307	0.245653	0.252592	0.259402	0.266473
6.75	2.25	8.25	2.75	0.0580521	0.0600135	0.0624655	0.0648724	0.0676346	0.0699518	0.0729638	0.0758054	0.0786655	0.0817037	0.0848408	0.0881712	0.0915844	0.0951697	0.0987831	0.102085	0.106051	0.110431	0.114492	0.118883	0.122749	0.12686	0.131414	0.136098	0.141503	0.145832	0.150533	0.156144	0.161966	0.168525	0.174417	0.179887	0.186867	0.193253	0.200267	0.20773	0.216323	0.223893	0.229956	0.240082	0.247727	0.257278	0.265255	0.275985	0.286531	0.296597
[truncated: 130 more columns]
