# Supplementary material for: Optical deciphering of multinary chiral compound mixtures through organic reaction based chemometric chirality sensing
Source: Nat Commun. 2021 Nov 8;12:6451. doi: 10.1038/s41467-021-26874-9 (PMC8575934; doi:10.1038/s41467-021-26874-9)
Supplement: Supplementary file 3 — Source Data [file 41467_2021_26874_MOESM3_ESM.zip › Source Data/quaternary_mixture_UV_training.xlsx]

## Sheet: Sheet1
R-PEA (mM)	S-PEA (mM)	R-PMP (mM)	S-PMP (mM)	425.008	424.008	423.009	422.009	421.009	420.009	419.009	418.008	417.008	416.007	415.006	414.005	413.003	412.002	411	409.998	408.996	407.994	406.992	405.99	404.987	403.984	402.981	402.017	401.013	400.01	399.006	398.003	396.999	395.994	394.99	393.986	392.981	392.015	391.01	390.005	389	387.995	386.989	385.983	385.016	384.01	383.004	381.998	380.991	379.985
5.6	1.4	10.4	2.6	0.0593659	0.0616057	0.0645044	0.0668848	0.069567	0.0721073	0.0751183	0.0783502	0.0811019	0.0840223	0.0873824	0.0908209	0.094006	0.0976383	0.101589	0.104507	0.108663	0.11216	0.116308	0.120484	0.124521	0.128837	0.132245	0.136341	0.141446	0.145336	0.150087	0.154468	0.16026	0.165688	0.170523	0.175439	0.181684	0.187073	0.19255	0.198752	0.205888	0.211595	0.217973	0.224993	0.232191	0.238953	0.245004	0.25348	0.262515	0.271356
7.7	3.3	6.3	2.7	0.0448844	0.0466262	0.0488945	0.0511111	0.0530149	0.0552782	0.0575322	0.059852	0.0628429	0.0655265	0.0681816	0.0707631	0.0740235	0.0775352	0.0806695	0.083666	0.0875922	0.091238	0.095315	0.0990422	0.102558	0.106456	0.111369	0.115341	0.120608	0.125477	0.130205	0.135517	0.141309	0.147217	0.153397	0.159288	0.166634	0.173667	0.181866	0.18733	0.197061	0.204106	0.212459	0.222402	0.230118	0.240025	0.248327	0.259556	0.272406	0.283939
3.5	3.5	6.5	6.5	0.0642126	0.0664144	0.0697942	0.0722621	0.0748532	0.077776	0.080778	0.0838076	0.0870793	0.0908215	0.0937852	0.0969926	0.101031	0.104815	0.108419	0.111953	0.116129	0.120626	0.124751	0.128605	0.13248	0.136954	0.140886	0.145778	0.150946	0.155453	0.159942	0.165054	0.170524	0.176802	0.181653	0.187262	0.193425	0.198301	0.205243	0.211667	0.218637	0.224702	0.231369	0.23895	0.246323	0.253328	0.260477	0.269623	0.278118	0.286963
10.5	4.5	3.5	1.5	0.0252194	0.0263327	0.0279601	0.0294701	0.0308884	0.0326053	0.0343648	0.0362597	0.0381231	0.0407166	0.0422611	0.0449079	0.0469672	0.0498155	0.0531913	0.0553613	0.0582327	0.061707	0.0649734	0.0695687	0.0732071	0.0760504	0.0807911	0.0853779	0.0905634	0.0954736	0.100462	0.106429	0.112483	0.119911	0.126123	0.13396	0.142545	0.14947	0.158689	0.167832	0.178222	0.186782	0.19806	0.209107	0.220094	0.233478	0.24514	0.259585	0.274058	0.287132
11.375	1.625	6.125	0.875	0.0322455	0.0335658	0.0356471	0.0374694	0.0390576	0.0410558	0.0428273	0.0454057	0.0476768	0.0500225	0.0521598	0.0554	0.057952	0.0606638	0.0634335	0.0666241	0.0700115	0.0734542	0.076386	0.0816915	0.0848787	0.0892755	0.0934684	0.0982142	0.103364	0.107581	0.11298	0.118812	0.125196	0.132524	0.13895	0.14465	0.153916	0.160419	0.168597	0.177343	0.187109	0.195771	0.205923	0.217823	0.227641	0.238626	0.249677	0.262866	0.277885	0.291462
11	0	9	0	0.0468575	0.0486776	0.051118	0.0532424	0.0554461	0.0576675	0.0603169	0.062916	0.0658876	0.0685626	0.0711346	0.0740562	0.0773629	0.0806825	0.0841896	0.0875317	0.0914188	0.095195	0.0994018	0.103449	0.107169	0.112072	0.116356	0.121724	0.1268	0.131217	0.136347	0.141927	0.14817	0.154949	0.161015	0.167164	0.176101	0.182957	0.189446	0.197928	0.206168	0.215536	0.222703	0.233595	0.243712	0.253594	0.262262	0.275488	0.287721	0.299189
4.375	0.625	13.125	1.875	0.0663371	0.0685036	0.0718753	0.0746753	0.0772797	0.0803537	0.0834701	0.0867781	0.0900278	0.0939487	0.0970672	0.100337	0.104492	0.108106	0.111804	0.115642	0.119393	0.123728	0.127643	0.132113	0.135843	0.139542	0.143928	0.148528	0.153228	0.15736	0.161535	0.165942	0.170817	0.176571	0.180531	0.185426	0.191178	0.195434	0.201317	0.205969	0.211933	0.216862	0.222437	0.228517	0.234679	0.240181	0.246117	0.253323	0.259755	0.267384
7.875	1.125	9.625	1.375	0.0532087	0.0552618	0.057706	0.0601248	0.0625601	0.0650737	0.0676995	0.0708756	0.0734438	0.0766165	0.0795085	0.0827793	0.0861578	0.0894109	0.093208	0.0965074	0.100379	0.104237	0.108394	0.112387	0.116161	0.120709	0.125302	0.129198	0.135006	0.139368	0.144302	0.148888	0.154966	0.161205	0.167261	0.172572	0.179214	0.185557	0.193454	0.200019	0.207626	0.215432	0.221667	0.231284	0.239101	0.248583	0.256674	0.266361	0.278471	0.287742
15	0	5	0	0.0285948	0.0298832	0.0316038	0.0334112	0.0349243	0.0368545	0.0387368	0.0410066	0.0429441	0.0453012	0.0474098	0.050848	0.0534877	0.0561156	0.0595566	0.0622664	0.0659086	0.0695529	0.0735189	0.0780959	0.0819215	0.0860994	0.090813	0.0951995	0.100813	0.106276	0.1121	0.117742	0.125287	0.132965	0.139782	0.148164	0.157412	0.165626	0.175396	0.185127	0.1966	0.206309	0.217482	0.230703	0.24155	0.25542	0.266619	0.281682	0.298682	0.315561
4.9	2.1	9.1	3.9	0.0609987	0.0629727	0.0661591	0.0687506	0.0713037	0.073845	0.0769877	0.079835	0.0828552	0.0867658	0.0895007	0.092564	0.0966337	0.100115	0.103697	0.106924	0.111041	0.115229	0.118996	0.12332	0.127464	0.130767	0.134892	0.139527	0.145192	0.148653	0.153574	0.158115	0.163528	0.16935	0.174284	0.179343	0.185876	0.190707	0.19754	0.203308	0.210102	0.216125	0.222342	0.229738	0.236448	0.243339	0.250831	0.258909	0.268037	0.275553
8.8	2.2	7.2	1.8	0.0481399	0.0502801	0.0525756	0.0545974	0.0567871	0.0593165	0.0618166	0.0643286	0.0674715	0.070442	0.0732148	0.0760779	0.0794482	0.0830758	0.0867434	0.0899296	0.0941582	0.0979166	0.102384	0.105951	0.109941	0.115133	0.119313	0.124562	0.129843	0.134695	0.14048	0.146238	0.152064	0.158684	0.165491	0.172302	0.179257	0.187318	0.19534	0.203425	0.21285	0.220808	0.230288	0.242087	0.251046	0.262273	0.271838	0.283765	0.297141	0.308798
5.625	3.375	6.875	4.125	0.0558697	0.0579884	0.0604429	0.0627715	0.0654261	0.0678759	0.0706839	0.0734809	0.0761496	0.0793997	0.0824508	0.0857103	0.0888986	0.0922867	0.0962089	0.0995766	0.103239	0.107089	0.111135	0.115504	0.119217	0.123797	0.127996	0.132589	0.137542	0.142459	0.147314	0.152187	0.158285	0.163908	0.170381	0.176343	0.182344	0.188889	0.195946	0.20339	0.210984	0.219011	0.225394	0.234404	0.241968	0.252156	0.260003	0.271501	0.282253	0.292138
5.5	5.5	4.5	4.5	0.0474614	0.0492756	0.0515696	0.0539525	0.0560128	0.0581995	0.0606835	0.063352	0.0663409	0.069123	0.0720557	0.0749766	0.0781665	0.0817832	0.0851365	0.0885846	0.0920269	0.0959168	0.100841	0.104819	0.108418	0.11295	0.116886	0.121994	0.1275	0.132138	0.138211	0.14315	0.149602	0.156221	0.162643	0.168905	0.176193	0.183895	0.191652	0.199431	0.208482	0.217463	0.225947	0.237315	0.245193	0.256512	0.267018	0.278615	0.291202	0.303272
8.125	4.875	4.375	2.625	0.0426219	0.0441134	0.0464088	0.0485871	0.0507684	0.052912	0.0552838	0.0575923	0.0603113	0.0632852	0.0658207	0.0690094	0.0716229	0.07543	0.0788986	0.0821635	0.0855646	0.0895694	0.0937461	0.0985064	0.102679	0.106557	0.111682	0.116735	0.122654	0.12819	0.133065	0.139095	0.146156	0.154146	0.160815	0.166663	0.175994	0.185522	0.19339	0.20295	0.213348	0.223804	0.232801	0.246202	0.255913	0.268025	0.281783	0.295346	0.310211	0.324339
12	3	4	1	0.030006	0.0313416	0.0333577	0.0347637	0.0366916	0.0385825	0.0404256	0.0427409	0.0446837	0.0471541	0.0492323	0.052265	0.0546695	0.0580411	0.0607418	0.063594	0.0664168	0.0709562	0.0747151	0.0794259	0.0832022	0.0872399	0.0917492	0.0973047	0.102586	0.107762	0.113383	0.120134	0.127537	0.135026	0.142337	0.149668	0.159398	0.16675	0.175698	0.185709	0.197414	0.20764	0.220105	0.231934	0.24288	0.256938	0.269291	0.283535	0.300898	0.315376
7	0	13	0	0.0600076	0.0620184	0.0649431	0.0674315	0.0699694	0.0729523	0.0757464	0.0790767	0.0816378	0.085114	0.0879351	0.09113	0.0948561	0.0981476	0.102253	0.10535	0.109369	0.113421	0.117249	0.121667	0.12513	0.129746	0.133687	0.138021	0.14295	0.14689	0.151749	0.156001	0.161994	0.167402	0.172285	0.177366	0.184061	0.188985	0.195119	0.201715	0.207881	0.214519	0.219761	0.227373	0.234314	0.241524	0.247935	0.257003	0.266047	0.273343
[truncated: 130 more columns]
